# Supplementary material for: FPCB as an Acoustic Matching Layer for 1D Linear Ultrasound Transducer Arrays
Source: Sensors (Basel). 2022 Jul 25;22(15):5557. doi: 10.3390/s22155557 (PMC9332256; doi:10.3390/s22155557)
Supplement: Supplementary file 1 [file sensors-22-05557-s001.zip]

Archive with 1 entries (1 files):
- sensors-1813865-supplementary.pdf
